# Supplementary material for: The relationship between photo retouching addiction and social appearance anxiety for social internet users
Source: Front Public Health. 2025 Jun 11;13:1594396. doi: 10.3389/fpubh.2025.1594396 (PMC12187675; doi:10.3389/fpubh.2025.1594396)
Supplement: Supplementary file 1 [file Table_1.xls]

## Sheet: 修图成瘾与容貌焦虑
Q1	Q2	Q3	XTQ4	XTQ5	XTQ6	XTQ7	XTQ8	XTQ9	XTQ10	XTQ11	XTQ12	XTQ13	XTQ14	XTQ15	XTQ16	XTHQ17	XTHQ18	XTHQ19	RMQ20	RMQ21	RMQ22	RMQ23	RMQ24	RMQ25	RMQ26	RMQ27	RMQ28	RMQ29	RMQ30	RMQ31	RMQ32	RMQ33	RMQ34	V42	SAASscore	RASscore	emotional	withdral	environment	uncontrol	tolenrance	RASreal
2	4	1	5	4	4	4	2	1	2	3	3	2	4	2	4	4	4	4	4	2	1	2	2	2	3	3	2	3	2	3	2	3	2	1	36	52	17	8	12	10	5	2
1	3	1	5	4	5	5	5	3	4	3	3	3	4	5	3	4	3	5	5	4	5	3	3	4	3	5	5	4	5	3	4	5	4	2	62	64	19	9	12	12	12	1
2	2	1	5	4	3	4	1	2	2	3	2	3	2	2	3	1	1	1	2	1	1	1	1	1	2	1	2	1	3	3	1	1	1	3	22	39	16	8	3	7	5	2
2	2	1	5	4	5	4	4	3	4	5	5	3	4	5	3	4	4	3	5	5	3	4	3	3	3	4	4	4	5	4	4	3	3	4	57	65	18	13	11	12	11	1
1	3	2	5	4	4	4	5	5	4	3	3	3	1	3	2	4	3	3	3	4	2	4	3	3	4	4	3	2	2	4	2	4	4	5	48	56	17	9	10	6	14	2
1	3	2	3	3	5	4	4	4	3	3	5	3	4	3	4	3	4	2	2	3	3	2	4	2	4	3	4	3	4	2	2	3	3	6	44	57	15	11	9	11	11	2
2	2	1	5	4	4	3	5	5	3	5	3	5	5	4	3	5	3	4	4	5	5	4	3	3	4	5	4	5	4	4	4	4	5	7	63	66	16	13	12	12	13	1
1	2	1	2	2	2	3	1	1	1	3	3	2	4	2	3	5	3	3	4	3	4	2	3	3	2	3	4	2	2	4	3	2	2	8	43	40	9	8	11	9	3	2
1	4	1	5	3	3	4	1	2	2	4	3	4	3	3	4	3	3	2	3	4	3	4	4	4	4	4	3	3	2	4	4	4	3	9	53	49	15	11	8	10	5	2
2	2	1	5	3	5	4	5	3	5	4	5	5	5	5	3	5	5	3	4	4	5	4	3	3	4	3	5	4	5	4	4	4	5	10	61	70	17	14	13	13	13	1
1	3	1	1	2	1	2	2	3	2	2	2	1	5	3	3	3	3	3	4	3	3	3	4	2	3	2	4	2	3	4	3	2	4	11	46	38	6	5	9	11	7	2
1	3	1	5	4	3	4	5	3	4	5	4	3	5	3	4	3	2	4	3	4	4	2	4	3	2	3	4	4	3	3	4	3	3	12	49	61	16	12	9	12	12	2
1	4	2	5	4	3	5	4	4	3	2	3	2	1	1	1	5	3	3	5	2	3	1	2	3	1	2	1	2	3	3	2	2	2	13	34	49	17	7	11	3	11	2
2	2	1	4	5	5	5	3	4	3	5	3	3	5	4	4	4	4	3	4	5	3	5	3	5	4	5	4	3	3	3	4	3	5	14	59	64	19	11	11	13	10	1
1	3	2	4	3	3	3	1	3	3	5	4	4	5	3	5	3	2	2	3	3	2	2	2	2	3	2	2	2	2	2	3	3	2	15	35	53	13	13	7	13	7	2
2	4	2	3	2	2	2	3	4	2	5	4	3	1	3	2	3	3	4	3	1	2	3	1	2	3	1	2	1	2	1	1	2	3	16	28	46	9	12	10	6	9	2
1	3	2	4	2	3	2	4	4	3	1	2	1	3	2	3	5	3	3	3	1	1	2	1	1	3	1	1	2	3	2	3	3	3	17	30	45	11	4	11	8	11	2
1	4	1	3	2	2	3	5	3	5	3	3	2	4	2	2	1	1	3	2	2	3	2	3	2	2	2	3	2	2	1	3	3	2	18	34	44	10	8	5	8	13	2
1	3	1	4	3	2	3	5	4	3	2	2	3	1	2	3	1	1	2	2	5	3	5	5	3	4	3	5	5	5	3	3	4	4	19	59	41	12	7	4	6	12	2
1	4	1	4	4	4	3	5	3	4	3	2	2	2	1	1	5	3	4	3	5	3	3	3	3	3	4	5	4	5	5	3	4	3	20	56	50	15	7	12	4	12	2
2	2	1	5	5	4	3	5	4	3	5	3	4	4	5	3	4	3	3	3	4	3	4	4	4	4	4	4	5	3	5	3	4	5	21	59	63	17	12	10	12	12	2
1	3	2	5	3	3	3	3	3	3	3	5	3	5	3	3	5	5	5	5	5	3	5	5	5	5	5	5	3	3	5	4	5	3	22	66	60	14	11	15	11	9	2
1	4	2	1	1	2	2	5	4	4	4	3	3	4	3	4	2	2	3	3	2	3	3	2	2	3	1	2	1	2	2	2	3	1	23	32	47	6	10	7	11	13	2
1	4	1	1	2	1	2	2	2	3	4	3	4	5	3	4	1	2	3	2	5	3	3	4	4	3	3	4	3	3	4	5	4	4	24	54	42	6	11	6	12	7	2
1	2	2	5	4	3	3	2	1	2	5	4	3	2	3	1	5	4	3	3	1	3	3	1	1	1	2	2	2	2	2	2	1	1	25	27	50	15	12	12	6	5	2
1	2	1	1	1	2	2	2	3	3	1	3	2	4	4	3	2	1	2	2	3	2	3	3	2	4	2	4	4	2	2	4	4	4	26	45	36	6	6	5	11	8	2
1	3	1	3	5	3	3	5	5	4	5	3	4	5	3	3	4	4	3	4	5	5	5	4	5	4	4	4	4	4	4	3	4	4	27	63	62	14	12	11	11	14	2
1	3	2	5	5	3	4	2	1	2	5	4	4	5	3	3	3	4	4	4	5	5	5	4	4	3	5	5	3	5	4	5	4	3	28	64	57	17	13	11	11	5	2
1	3	1	5	5	4	3	5	4	5	5	3	3	3	4	3	5	4	4	4	4	3	4	4	4	4	4	4	3	4	3	3	3	4	29	55	65	17	11	13	10	14	1
1	4	1	3	2	2	2	4	2	3	4	3	3	4	3	2	3	3	3	3	5	3	5	3	4	4	5	5	4	4	4	3	3	5	30	60	46	9	10	9	9	9	2
2	2	1	5	4	4	3	5	4	3	4	4	5	5	5	4	4	5	4	4	3	3	3	3	5	4	5	3	4	5	3	3	4	5	31	57	68	16	13	13	14	12	1
2	2	1	5	4	5	3	4	4	4	5	5	3	4	5	4	4	4	2	3	4	4	4	3	2	3	4	4	4	4	2	3	2	3	32	49	65	17	13	10	13	12	1
1	3	2	3	2	4	3	3	4	3	4	3	4	5	5	3	2	3	1	2	5	4	3	4	4	3	3	4	4	4	3	3	3	3	33	52	52	12	11	6	13	10	2
1	4	2	2	1	2	3	2	1	3	4	2	4	2	3	2	2	3	2	2	1	2	1	3	1	3	2	1	3	1	1	2	1	1	34	25	38	8	10	7	7	6	2
1	3	2	3	3	3	3	3	3	5	5	5	5	4	4	3	5	5	3	5	4	5	5	4	5	3	5	4	4	5	5	4	5	5	35	68	62	12	15	13	11	11	2
1	3	1	5	3	4	4	4	2	4	2	2	1	1	1	3	5	3	4	3	4	3	4	2	4	2	4	4	3	3	4	4	2	3	36	49	48	16	5	12	5	10	2
1	3	1	5	4	5	4	5	3	3	3	4	5	5	3	3	3	2	2	2	3	2	2	2	2	2	3	2	2	2	3	4	3	3	37	37	59	18	12	7	11	11	2
1	2	1	3	4	2	2	3	2	2	1	1	1	3	4	2	2	2	3	2	3	2	3	2	4	3	3	3	3	2	2	2	3	3	38	40	37	11	3	7	9	7	2
2	2	1	5	4	3	4	4	5	5	4	4	3	4	5	3	4	3	2	2	3	4	2	3	3	4	3	2	3	2	2	2	4	4	39	43	62	16	11	9	12	14	2
1	4	2	5	3	3	4	2	2	2	3	3	4	4	3	4	1	3	3	1	2	2	1	3	2	3	1	3	3	2	3	3	1	2	40	32	49	15	10	7	11	6	2
1	3	1	1	1	3	1	3	4	2	5	3	4	2	3	2	3	4	3	2	3	3	3	4	2	2	4	2	2	3	4	2	3	4	41	43	44	6	12	10	7	9	2
1	3	2	3	4	3	3	5	5	5	3	4	3	3	5	3	3	3	2	3	5	4	4	5	4	5	3	4	4	4	5	3	5	3	42	61	57	13	10	8	11	15	2
2	2	1	5	5	4	3	4	5	4	5	4	5	3	4	4	3	2	2	3	5	5	4	4	4	4	4	4	5	5	5	5	3	5	43	65	62	17	14	7	11	13	2
1	3	1	3	3	3	2	4	4	2	2	2	3	3	4	2	4	3	4	3	4	4	3	4	3	2	3	3	4	3	3	4	4	4	44	51	48	11	7	11	9	10	2
1	3	1	5	4	5	4	1	3	1	3	2	3	1	2	1	2	2	2	2	3	4	3	4	3	3	3	2	3	4	3	3	2	2	45	44	41	18	8	6	4	5	2
1	3	1	1	1	1	2	1	1	1	4	4	3	3	3	4	2	3	2	3	3	2	4	3	3	4	2	3	2	4	2	3	2	3	46	43	36	5	11	7	10	3	2
2	1	2	2	2	3	3	4	4	2	1	2	1	2	2	3	2	1	2	3	2	3	1	3	1	2	2	1	3	2	3	1	1	2	47	30	36	10	4	5	7	10	2
2	2	1	4	4	3	3	5	4	5	5	5	3	5	5	5	4	5	5	4	4	4	4	5	4	4	4	4	5	4	5	3	3	4	48	61	70	14	13	14	15	14	1
1	3	1	4	3	3	3	5	4	3	4	5	5	5	3	4	4	4	4	5	5	4	3	4	3	3	4	3	3	3	3	4	4	3	49	54	63	13	14	12	12	12	2
2	4	1	3	2	3	4	1	1	3	2	1	3	5	4	3	1	2	1	1	1	3	2	2	1	2	2	3	2	2	3	1	2	2	50	29	39	12	6	4	12	5	2
1	1	2	4	3	2	2	3	2	4	4	2	4	5	4	4	3	2	4	4	2	3	3	2	3	2	3	2	2	1	1	3	2	1	51	34	52	11	10	9	13	9	2
1	1	2	5	3	4	4	3	3	2	4	4	2	2	3	3	2	2	1	1	5	4	4	5	4	3	5	4	3	3	3	3	4	3	52	54	47	16	10	5	8	8	2
2	2	1	4	4	5	4	3	5	5	5	4	3	4	3	4	4	4	4	4	4	5	5	5	4	3	5	5	5	4	4	5	5	4	53	67	65	17	12	12	11	13	1
1	1	2	1	1	2	1	3	4	4	5	5	3	2	3	1	3	2	4	3	2	3	3	2	1	1	2	2	2	1	2	1	3	3	54	31	44	5	13	9	6	11	2
2	2	1	5	4	4	5	5	3	4	5	5	3	4	3	5	5	3	4	4	5	3	5	3	5	3	3	4	3	3	3	4	3	3	55	54	67	18	13	12	12	12	1
2	2	1	3	3	5	4	3	5	5	4	5	5	5	3	5	5	3	4	5	5	5	3	4	5	3	4	4	3	5	5	4	4	5	56	64	67	15	14	12	13	13	1
1	4	2	1	1	2	2	4	3	3	4	3	3	2	2	2	1	1	1	1	2	2	2	3	3	2	3	2	3	1	1	3	3	2	57	33	35	6	10	3	6	10	2
2	4	2	2	2	1	2	4	4	4	4	3	4	1	3	3	2	3	3	2	2	3	3	2	3	2	1	2	2	2	3	2	3	3	58	35	45	7	11	8	7	12	2
1	3	1	4	5	4	3	5	3	4	5	5	3	5	3	3	3	3	5	5	4	4	5	4	3	3	4	5	4	5	5	4	4	5	59	64	63	16	13	11	11	12	2
1	3	1	1	1	1	1	4	4	4	5	5	4	1	2	1	3	4	3	2	5	3	3	3	5	3	3	5	4	5	4	3	5	3	60	56	44	4	14	10	4	12	2
2	2	1	3	5	3	4	4	5	5	4	4	3	5	4	4	5	3	4	3	3	2	3	3	2	3	3	4	3	3	4	3	4	4	61	47	65	15	11	12	13	14	1
1	1	2	4	3	4	3	4	3	2	4	4	2	3	2	4	2	3	3	3	5	4	3	4	3	4	3	4	5	3	4	3	4	4	62	56	50	14	10	8	9	9	2
1	1	2	4	3	4	2	4	3	4	4	3	3	4	2	2	3	2	3	2	5	3	3	5	3	4	3	3	4	3	4	3	5	5	63	55	50	13	10	8	8	11	2
2	2	1	3	5	3	5	4	5	3	4	4	4	5	5	5	4	4	4	4	4	5	5	5	4	5	5	3	4	5	5	5	4	3	64	66	67	16	12	12	15	12	1
1	3	1	4	4	4	5	5	3	3	5	5	3	3	4	3	5	4	5	4	5	5	5	4	4	5	4	3	5	4	3	5	3	4	65	63	65	17	13	14	10	11	1
1	2	1	4	3	4	4	2	2	2	2	1	2	1	2	2	1	1	1	2	3	2	3	2	2	3	3	2	2	3	3	3	4	4	66	41	34	15	5	3	5	6	2
2	2	1	4	5	5	5	4	5	5	4	5	4	4	4	3	5	3	5	5	4	2	3	3	2	2	3	2	4	4	4	4	2	3	67	47	70	19	13	13	11	14	1
1	3	2	5	3	3	4	4	5	3	5	3	3	4	3	3	4	3	5	4	5	4	4	3	4	3	4	3	3	4	5	3	4	4	68	57	60	15	11	12	10	12	2
2	2	1	3	5	3	4	5	5	4	4	5	5	4	3	5	4	4	3	3	4	4	4	3	3	3	3	4	3	4	3	2	4	3	69	50	66	15	14	11	12	14	1
2	2	1	5	5	4	4	4	4	3	4	5	3	4	3	5	3	2	2	3	3	2	2	4	3	4	4	2	2	3	3	4	2	3	70	44	60	18	12	7	12	11	2
2	4	2	3	4	3	3	3	2	2	2	1	3	5	4	4	4	2	3	3	1	1	3	1	1	2	2	1	1	3	3	1	1	2	71	26	48	13	6	9	13	7	2
2	2	1	5	4	4	5	4	5	4	5	3	5	5	5	3	4	4	4	4	3	4	2	2	2	3	2	3	2	3	3	3	4	2	72	42	69	18	13	12	13	13	1
2	2	1	4	3	2	4	2	2	2	5	4	4	1	2	2	4	2	4	3	2	2	3	3	2	2	3	3	3	3	3	1	2	2	73	37	47	13	13	10	5	6	2
1	3	1	1	1	1	1	2	2	3	5	4	4	2	3	3	2	3	1	3	5	4	3	3	4	3	5	4	3	3	5	3	3	3	74	54	38	4	13	6	8	7	2
2	2	1	4	4	5	5	4	5	4	3	3	5	4	4	5	4	3	4	4	5	3	5	5	4	3	5	3	3	3	4	4	4	3	75	58	66	18	11	11	13	13	1
1	3	1	5	4	4	4	4	3	5	5	4	3	4	3	4	5	4	3	4	4	4	3	3	4	3	3	3	4	4	5	3	4	4	76	55	64	17	12	12	11	12	1
1	3	2	4	3	4	4	3	3	3	5	4	4	3	3	2	5	3	3	5	1	3	1	3	2	2	2	3	1	1	2	1	2	3	77	32	56	15	13	11	8	9	2
2	1	1	1	1	1	1	1	2	1	3	3	2	4	3	3	3	2	4	4	2	2	2	1	2	1	2	3	2	2	2	1	2	2	78	30	35	4	8	9	10	4	2
2	4	2	2	3	2	3	2	2	3	3	2	4	5	4	5	2	2	1	3	2	3	3	3	3	2	1	3	3	2	3	1	2	1	79	35	45	10	9	5	14	7	2
1	3	2	4	4	4	5	4	3	4	4	5	3	3	3	3	5	3	5	4	3	5	4	5	3	5	4	5	3	5	3	4	3	4	80	60	62	17	12	13	9	11	2
2	3	1	1	1	3	2	5	5	5	2	3	3	1	3	2	4	4	4	2	1	2	2	1	1	2	2	1	2	3	2	2	3	3	81	29	48	7	8	12	6	15	2
1	3	1	4	3	3	4	5	4	4	5	5	3	5	3	3	5	4	5	3	4	4	4	5	4	4	4	4	3	4	3	5	5	4	82	60	65	14	13	14	11	13	1
1	1	2	3	4	3	4	4	2	3	5	4	4	3	3	2	5	4	3	4	2	3	3	2	3	2	3	3	3	2	2	1	2	1	83	36	56	14	13	12	8	9	2
1	3	2	3	5	3	4	3	5	3	3	5	3	5	5	3	4	3	3	4	2	2	1	3	3	3	1	2	2	3	3	2	2	3	84	36	60	15	11	10	13	11	2
1	3	2	3	4	5	4	3	3	5	5	3	3	3	3	4	2	3	3	3	2	1	3	1	3	3	2	3	3	3	1	1	1	3	85	33	56	16	11	8	10	11	2
2	2	1	4	3	3	3	4	5	4	4	5	5	5	5	5	4	3	4	3	5	3	4	5	4	3	5	4	3	4	4	3	5	4	86	59	66	13	14	11	15	13	1
2	2	1	4	3	3	5	4	4	3	5	4	5	5	4	5	5	5	4	4	5	5	3	3	3	4	4	3	5	3	3	4	4	5	87	58	68	15	14	14	14	11	1
2	2	1	3	5	3	5	4	5	5	3	4	5	4	5	4	5	3	3	3	5	4	4	3	3	3	5	4	3	3	3	4	4	5	88	56	66	16	12	11	13	14	1
1	1	2	5	3	3	3	3	2	2	5	5	3	3	2	3	3	4	3	3	3	2	2	3	3	2	4	3	2	2	3	2	2	3	89	39	52	14	13	10	8	7	2
2	2	1	4	4	5	5	5	3	3	5	4	3	4	4	4	5	5	3	5	4	4	4	4	5	4	3	5	5	4	4	4	4	3	90	62	66	18	12	13	12	11	1
2	2	1	5	5	3	4	3	5	5	5	3	5	4	5	5	3	5	5	5	5	3	3	3	3	3	4	3	5	4	5	3	5	5	91	59	70	17	13	13	14	13	1
2	2	1	4	3	4	3	4	5	5	5	5	3	4	4	4	5	5	3	3	5	3	4	4	4	4	3	5	4	4	4	3	4	4	92	58	66	14	13	13	12	14	1
1	3	1	4	3	4	3	3	4	2	1	3	3	3	2	2	1	1	1	2	5	3	3	3	4	3	5	5	4	3	4	3	3	4	93	54	40	14	7	3	7	9	2
2	3	1	2	3	3	2	1	1	2	2	2	2	4	3	4	3	4	2	3	1	1	2	1	3	2	2	3	1	2	2	2	1	3	94	29	40	10	6	9	11	4	2
1	3	1	3	5	3	5	5	3	5	4	4	4	4	4	3	4	5	4	4	5	5	4	5	3	5	5	5	5	3	3	4	3	5	95	64	65	16	12	13	11	13	1
1	4	1	3	2	2	4	5	4	3	5	4	3	2	2	2	4	3	3	4	4	4	3	4	4	2	4	3	4	4	4	4	4	4	96	56	51	11	12	10	6	12	2
1	4	1	3	2	3	4	3	3	4	1	2	2	5	3	5	3	2	3	4	5	4	3	4	3	4	4	5	5	4	3	4	3	4	97	59	48	12	5	8	13	10	2
1	3	1	4	4	3	3	3	5	4	3	4	5	5	4	5	5	3	3	4	2	3	3	2	1	2	3	2	3	3	3	3	2	1	98	37	63	14	12	11	14	12	2
1	3	1	4	4	5	4	3	3	5	4	5	4	5	3	3	4	3	5	5	4	4	4	4	5	4	3	5	5	3	4	3	5	5	99	63	64	17	13	12	11	11	1
1	3	2	3	3	5	5	4	4	4	5	4	3	4	3	3	4	4	3	4	4	4	3	4	3	3	5	5	4	4	4	4	3	4	100	58	61	16	12	11	10	12	2
1	3	2	5	5	3	4	5	4	3	3	2	3	3	4	4	5	5	4	3	4	3	4	4	4	3	4	2	2	2	2	3	3	3	101	46	62	17	8	14	11	12	2
2	2	1	5	3	3	5	3	4	5	4	5	5	4	5	4	4	4	3	3	4	4	3	3	2	4	3	4	2	3	4	3	3	4	102	49	66	16	14	11	13	12	1
1	3	2	3	3	3	4	4	3	5	3	5	3	4	3	3	4	4	3	4	5	4	5	3	3	4	3	4	4	3	3	3	4	5	103	57	57	13	11	11	10	12	2
1	4	1	1	2	2	1	3	3	3	4	3	4	5	5	3	3	3	4	3	5	4	3	3	5	4	4	3	4	3	3	5	4	4	104	57	49	6	11	10	13	9	2
1	3	2	5	5	3	3	5	3	3	4	3	4	4	3	3	4	4	3	4	4	4	3	4	3	3	4	4	3	2	3	2	3	4	105	50	59	16	11	11	10	11	2
1	3	1	3	3	3	3	5	5	4	5	3	4	5	5	4	4	5	4	4	5	3	5	5	4	4	5	4	3	3	5	3	3	3	106	59	65	12	12	13	14	14	1
2	3	1	3	2	3	3	4	2	3	2	3	2	4	2	4	5	4	3	3	3	2	4	4	2	3	2	3	4	3	2	3	2	3	107	43	49	11	7	12	10	9	2
2	2	1	3	4	5	5	3	5	3	5	3	4	5	3	5	5	3	4	4	5	4	3	5	3	5	5	4	3	4	4	4	3	5	108	61	65	17	12	12	13	11	1
1	3	2	4	4	3	3	4	2	4	4	3	4	5	5	5	4	4	4	3	4	4	2	4	3	2	3	3	2	3	3	4	2	3	109	45	62	14	11	12	15	10	2
1	4	2	2	3	2	3	5	3	3	2	3	2	4	3	3	5	3	3	3	3	2	2	2	3	3	3	2	4	4	2	3	3	3	110	42	49	10	7	11	10	11	2
1	4	1	2	1	2	2	2	2	3	5	5	4	3	3	3	1	2	1	1	5	3	4	4	4	5	5	3	5	3	5	4	4	3	111	58	41	7	14	4	9	7	2
1	3	2	5	4	3	3	1	1	2	5	3	5	5	3	4	2	1	3	3	5	5	5	3	3	4	3	4	3	3	3	4	5	3	112	56	50	15	13	6	12	4	2
1	3	1	4	3	4	4	5	4	4	4	4	3	4	5	4	4	2	3	3	5	4	4	4	3	4	3	5	4	4	3	5	4	3	113	58	61	15	11	9	13	13	2
1	3	1	3	4	2	2	4	4	3	1	2	1	4	4	2	4	4	2	2	5	5	3	3	3	3	4	4	3	4	4	4	3	3	114	53	46	11	4	10	10	11	2
1	3	1	3	4	5	4	4	5	4	3	4	3	4	3	5	4	5	4	4	5	5	5	3	5	3	5	3	5	4	3	5	4	5	115	64	64	16	10	13	12	13	1
1	3	1	3	5	3	4	4	3	4	5	4	4	5	3	5	3	2	2	2	3	3	2	2	2	4	3	3	3	3	2	2	3	4	116	41	59	15	13	7	13	11	2
2	2	1	4	5	4	4	5	3	4	5	3	4	4	4	4	5	3	3	4	4	4	3	4	5	4	3	3	4	5	4	4	4	5	117	60	64	17	12	11	12	12	1
2	2	1	4	5	5	4	5	4	4	5	5	3	3	5	5	3	4	5	5	5	5	3	4	4	5	4	3	4	5	3	4	4	3	118	61	69	18	13	12	13	13	1
1	3	1	1	2	3	3	2	2	2	4	4	2	4	4	3	1	2	2	2	4	3	4	3	3	4	4	4	4	2	2	2	3	3	119	47	41	9	10	5	11	6	2
1	3	1	5	3	3	3	1	2	2	1	3	1	2	3	3	1	2	1	2	3	4	2	3	4	3	2	3	4	3	4	2	2	2	120	43	36	14	5	4	8	5	2
2	2	1	5	4	4	4	3	3	3	5	4	5	5	5	5	5	5	4	5	5	3	3	3	5	4	5	5	3	3	3	3	5	3	121	58	69	17	14	14	15	9	1
1	4	2	2	3	1	3	3	2	3	1	1	2	1	1	1	4	3	3	3	1	2	1	2	2	1	2	1	2	2	2	1	1	2	122	25	34	9	4	10	3	8	2
1	3	2	5	4	4	4	4	2	4	4	2	4	5	4	3	4	2	2	4	5	3	4	5	5	4	4	5	4	3	4	4	3	3	123	60	57	17	10	8	12	10	2
2	1	1	3	3	2	2	4	4	2	1	2	3	4	3	4	1	2	3	1	1	1	3	1	1	2	2	1	1	2	1	1	1	2	124	21	43	10	6	6	11	10	2
2	2	1	4	5	4	3	5	3	5	4	4	5	4	4	3	5	5	5	4	4	3	5	5	4	3	4	5	4	5	5	3	5	5	125	64	68	16	13	15	11	13	1
1	3	1	5	5	4	3	4	3	5	4	3	3	3	5	5	4	4	4	4	3	3	4	5	5	5	3	3	3	5	4	3	3	3	126	56	64	17	10	12	13	12	1
1	1	2	5	4	5	4	3	2	4	3	2	2	4	4	2	2	2	2	3	4	3	4	3	3	3	4	2	4	3	4	3	4	2	127	49	50	18	7	6	10	9	2
2	2	1	4	4	4	5	3	3	5	5	5	5	4	5	5	3	3	3	2	3	4	3	2	3	3	3	3	2	3	2	3	2	3	128	41	66	17	15	9	14	11	1
1	2	1	2	3	3	2	2	2	3	3	2	2	5	4	3	5	4	3	4	4	3	4	2	4	4	3	2	2	4	4	3	4	2	129	49	48	10	7	12	12	7	2
1	3	2	4	2	4	3	4	4	3	5	5	4	2	2	3	5	5	5	3	4	2	4	4	3	3	2	3	2	3	2	2	2	4	130	43	60	13	14	15	7	11	2
1	1	2	3	3	4	3	2	3	3	5	4	4	3	4	3	4	4	4	3	2	3	1	3	3	1	1	1	3	1	2	2	2	2	131	30	56	13	13	12	10	8	2
1	1	1	2	3	2	3	4	3	4	1	1	1	4	3	4	3	3	2	3	2	2	1	1	1	2	2	2	3	3	3	1	2	2	132	30	43	10	3	8	11	11	2
2	2	1	4	4	3	3	1	3	2	3	2	2	2	3	2	4	4	3	3	1	3	2	3	3	1	1	2	2	3	1	3	2	1	133	31	45	14	7	11	7	6	2
1	3	2	3	3	3	5	4	5	4	3	3	3	4	5	5	4	5	3	4	4	4	5	5	3	5	5	4	3	4	3	4	4	4	134	61	62	14	9	12	14	13	2
2	2	1	4	4	5	5	4	3	5	5	3	5	4	5	3	4	4	5	5	3	5	5	5	5	3	5	5	4	3	5	5	3	3	135	64	68	18	13	13	12	12	1
1	2	1	3	2	3	2	1	1	2	5	4	4	2	2	1	4	4	2	3	3	4	2	3	3	3	2	2	2	2	4	2	3	2	136	40	42	10	13	10	5	4	2
1	2	2	2	2	3	3	5	3	4	4	3	2	1	2	3	4	3	4	4	1	3	2	2	1	1	3	1	2	2	3	2	2	1	137	30	48	10	9	11	6	12	2
1	3	1	5	4	4	5	5	3	3	3	3	5	4	3	5	4	5	4	3	5	5	3	5	4	4	3	4	5	3	4	4	3	3	138	58	65	18	11	13	12	11	1
2	4	2	5	4	3	5	3	3	2	1	1	2	1	2	1	5	5	3	3	1	2	2	1	2	3	2	1	1	3	1	1	2	1	139	26	46	17	4	13	4	8	2
2	2	1	5	5	3	5	5	4	5	4	3	4	5	5	5	5	4	4	4	3	3	3	4	4	4	4	3	4	4	2	2	4	3	140	51	71	18	11	13	15	14	1
1	1	2	2	1	3	1	5	3	4	4	3	4	5	5	3	3	2	2	3	1	2	1	1	1	3	2	2	1	2	1	2	2	2	141	26	50	7	11	7	13	12	2
1	3	1	1	2	1	2	1	1	2	1	3	1	3	3	3	3	2	3	4	3	3	2	4	4	4	3	2	3	4	4	2	2	4	142	48	32	6	5	8	9	4	2
1	3	1	4	4	5	5	4	4	3	4	3	3	5	4	3	5	4	5	5	5	3	4	3	3	5	3	3	4	4	3	5	3	5	143	58	65	18	10	14	12	11	1
1	3	1	3	4	2	2	1	3	2	5	4	4	1	1	2	1	3	1	2	2	3	3	3	2	3	3	3	3	3	3	3	2	1	144	39	39	11	13	5	4	6	2
2	2	1	5	4	5	5	5	4	4	4	3	4	4	3	5	3	5	3	5	5	5	4	4	3	3	3	3	4	4	5	3	3	5	145	59	66	19	11	11	12	13	1
2	2	1	5	4	4	4	4	5	4	4	4	4	5	4	3	4	3	4	4	3	2	2	3	3	4	3	3	4	3	3	4	4	3	146	48	65	17	12	11	12	13	1
1	3	1	3	5	3	4	4	4	3	5	4	4	5	3	4	3	4	3	2	5	4	3	3	5	5	4	3	4	3	4	3	4	3	147	55	61	15	13	10	12	11	2
2	2	1	4	4	4	4	5	3	4	5	3	5	4	4	4	3	2	4	4	3	3	4	4	3	2	3	3	4	2	3	3	3	4	148	48	62	16	13	9	12	12	2
1	2	2	3	4	4	3	2	2	1	3	3	2	2	2	3	5	3	3	3	3	4	2	3	3	2	2	2	2	2	2	2	2	4	149	38	45	14	8	11	7	5	2
1	3	2	5	3	5	3	4	3	3	3	5	5	3	5	3	5	5	3	4	4	2	2	4	2	4	2	4	4	3	2	3	3	4	150	47	63	16	13	13	11	10	2
2	3	2	4	3	2	4	3	2	3	3	2	4	1	2	3	5	4	3	4	1	2	2	2	3	3	1	3	1	3	2	1	1	1	151	30	48	13	9	12	6	8	2
1	4	1	2	2	3	1	2	2	2	5	3	3	5	4	5	5	3	3	4	5	4	4	4	4	3	5	4	5	3	3	4	3	4	152	59	50	8	11	11	14	6	2
1	3	1	2	3	3	2	3	2	3	1	1	2	1	1	2	2	3	3	1	2	3	1	3	2	2	1	2	3	3	2	1	3	3	153	32	34	10	4	8	4	8	2
2	1	1	1	2	1	2	2	1	2	5	4	3	5	4	4	2	2	1	3	1	3	1	3	1	2	1	2	1	1	1	1	2	2	154	25	41	6	12	5	13	5	2
2	2	2	4	2	2	2	4	3	4	2	2	2	1	2	1	4	3	4	2	2	2	3	3	3	1	3	3	2	2	3	1	3	3	155	36	42	10	6	11	4	11	2
1	3	2	5	4	3	5	4	3	4	1	2	3	5	5	4	3	2	2	3	5	3	3	3	5	4	4	4	5	3	4	3	4	5	156	58	55	17	6	7	14	11	2
1	3	1	3	5	5	3	3	3	3	3	5	5	5	5	3	4	5	4	5	3	3	3	5	5	5	4	5	4	5	5	5	5	4	157	66	64	16	13	13	13	9	1
1	3	2	4	4	4	3	4	5	4	4	5	3	3	3	3	5	5	4	3	4	4	3	3	3	5	4	3	5	4	5	5	5	4	158	60	63	15	12	14	9	13	2
1	3	2	4	4	4	4	5	4	3	4	4	5	3	3	3	3	2	3	3	5	3	3	3	5	4	3	4	3	3	4	5	4	4	159	56	58	16	13	8	9	12	2
2	2	1	4	5	5	5	4	3	3	5	4	3	5	3	5	4	3	3	3	4	5	4	5	4	5	4	3	3	4	5	5	3	4	160	61	64	19	12	10	13	10	1
1	4	1	3	2	4	2	2	3	2	2	2	3	5	5	3	5	4	4	4	1	2	2	1	1	1	2	3	2	1	2	2	2	1	161	27	51	11	7	13	13	7	2
1	4	1	4	3	3	4	1	3	3	1	1	3	2	1	3	1	3	1	1	4	4	4	2	3	3	4	4	4	4	4	2	3	4	162	50	37	14	5	5	6	7	2
1	1	2	3	3	3	2	5	5	3	4	4	2	3	3	3	4	4	2	4	4	3	4	4	3	3	4	3	2	2	3	3	3	4	163	49	53	11	10	10	9	13	2
1	4	1	2	3	2	2	4	3	3	3	3	2	4	3	4	1	3	2	3	5	3	4	3	5	3	3	3	3	3	4	4	4	5	164	55	44	9	8	6	11	10	2
1	2	1	2	1	2	2	3	3	3	1	3	3	5	3	4	2	1	1	1	1	2	2	3	1	3	1	2	2	3	3	2	2	1	165	29	39	7	7	4	12	9	2
1	4	2	3	2	3	2	1	3	3	5	4	3	5	4	4	2	3	3	2	1	1	2	1	3	3	2	1	2	1	3	1	1	2	166	26	50	10	12	8	13	7	2
1	4	1	4	3	4	4	1	1	3	5	3	3	2	3	3	4	3	3	3	5	3	3	4	3	5	4	4	3	3	3	4	5	5	167	57	49	15	11	10	8	5	2
1	3	1	1	2	1	1	5	4	5	3	4	2	4	2	2	2	3	1	3	4	3	2	4	2	4	2	4	3	4	3	3	4	4	168	49	42	5	9	6	8	14	2
1	2	1	5	4	5	4	4	4	4	4	5	3	3	3	4	3	5	5	3	5	3	5	5	4	4	4	4	3	5	3	3	4	3	169	58	65	18	12	13	10	12	1
1	3	2	3	3	4	3	4	3	3	5	5	5	4	4	4	3	2	4	2	3	2	3	3	2	2	2	3	3	4	3	2	2	3	170	39	59	13	15	9	12	10	2
1	3	1	1	1	2	1	1	2	1	1	3	2	1	3	2	1	3	2	1	2	2	3	3	3	3	2	3	2	3	3	3	2	3	171	38	27	5	6	6	6	4	2
1	4	1	5	4	4	3	4	4	2	3	3	2	1	1	3	2	1	1	3	2	3	1	1	2	2	2	3	1	1	3	3	3	3	172	33	43	16	8	4	5	10	2
1	3	1	4	3	4	5	5	3	5	5	3	3	5	4	3	4	5	4	5	4	5	4	4	4	4	5	5	4	4	4	5	3	4	173	64	65	16	11	13	12	13	1
1	2	2	2	2	3	2	2	2	2	4	3	2	2	1	3	2	3	3	2	1	2	2	2	2	2	2	1	3	1	1	2	1	1	174	25	38	9	9	8	6	6	2
2	3	2	4	2	4	4	2	3	3	1	3	1	3	4	2	3	2	2	2	3	4	3	2	2	2	2	3	3	2	2	4	3	4	175	41	43	14	5	7	9	8	2
1	2	1	3	4	4	5	4	4	4	4	4	5	4	4	4	2	3	3	2	3	3	3	3	4	3	2	2	3	2	3	3	2	3	176	41	61	16	13	8	12	12	2
1	1	2	3	3	4	2	5	4	3	5	3	3	3	3	3	4	3	4	4	2	2	2	1	3	1	1	1	2	1	2	3	2	3	177	30	55	12	11	11	9	12	2
1	1	2	3	3	4	2	5	4	4	4	3	4	2	3	2	4	4	4	4	3	2	2	3	3	2	2	2	2	2	2	4	3	2	178	38	55	12	11	12	7	13	2
1	2	1	2	1	1	2	5	4	3	3	2	2	4	4	3	4	4	4	4	4	2	3	4	4	3	2	2	3	4	3	4	2	3	179	47	48	6	7	12	11	12	2
1	3	1	4	4	4	5	4	4	4	5	4	3	5	3	3	4	5	3	5	5	3	3	3	3	4	3	5	3	3	5	5	4	3	180	57	64	17	12	12	11	12	1
2	4	1	4	4	2	4	1	3	1	4	3	4	1	2	2	3	3	2	2	1	2	2	2	2	1	1	1	3	2	3	1	2	2	181	27	43	14	11	8	5	5	2
1	2	1	5	5	5	4	5	3	4	4	3	5	3	4	3	5	4	3	5	5	4	5	4	4	4	4	4	3	4	4	3	3	5	182	61	65	19	12	12	10	12	1
1	3	2	4	4	3	3	4	4	3	5	3	3	5	3	4	4	4	2	2	5	3	4	3	4	4	4	4	4	4	4	3	4	3	183	55	58	14	11	10	12	11	2
1	4	2	1	2	2	1	5	4	5	2	3	3	5	4	5	4	3	3	4	1	1	2	2	2	1	1	1	1	3	2	2	2	2	184	27	52	6	8	10	14	14	2
1	3	1	1	2	2	2	4	2	4	2	1	3	5	4	4	1	3	2	2	1	2	2	2	2	1	2	1	2	3	3	2	3	1	185	29	42	7	6	6	13	10	2
1	2	1	1	1	3	2	2	3	1	4	4	4	4	3	3	3	2	4	2	3	3	2	4	2	4	2	2	2	3	4	2	2	2	186	39	44	7	12	9	10	6	2
2	2	1	4	5	4	5	4	4	3	5	5	5	5	5	5	4	4	5	4	4	4	3	3	3	5	4	4	4	5	3	5	3	4	187	58	72	18	15	13	15	11	1
1	1	2	2	2	1	3	5	3	4	3	3	4	2	3	3	4	2	3	3	1	1	2	1	2	1	2	3	2	1	2	1	3	2	188	27	47	8	10	9	8	12	2
1	3	1	5	5	3	3	2	2	2	1	1	1	1	2	2	5	3	3	3	4	3	2	3	4	2	3	4	2	4	4	4	2	3	189	47	41	16	3	11	5	6	2
1	3	1	2	2	3	2	2	1	2	2	1	1	4	4	3	1	2	1	2	3	2	2	2	2	3	3	3	3	4	2	2	3	3	190	39	33	9	4	4	11	5	2
1	3	2	5	3	4	5	3	5	3	3	5	3	3	3	4	4	4	4	3	5	4	4	4	3	3	4	3	5	3	5	5	4	4	191	59	61	17	11	12	10	11	2
1	3	2	3	5	3	3	4	4	4	5	3	4	4	3	3	5	5	4	3	4	5	4	5	5	5	4	4	4	5	4	5	3	3	192	63	62	14	12	14	10	12	2
1	2	1	3	5	5	5	3	4	3	5	4	3	4	4	5	3	4	5	3	4	5	4	3	4	4	4	4	3	5	4	4	4	5	193	60	65	18	12	12	13	10	1
1	3	2	4	4	5	4	4	3	3	3	3	5	3	5	3	5	4	3	5	4	4	4	4	4	4	5	4	5	4	5	3	3	5	194	63	61	17	11	12	11	10	2
1	4	2	5	4	4	3	2	3	1	3	3	4	3	2	3	1	1	3	2	1	1	3	1	2	1	1	2	1	2	2	2	1	3	195	25	45	16	10	5	8	6	2
2	2	1	5	4	4	3	5	4	3	5	5	4	4	5	3	4	2	3	3	5	4	4	5	3	4	3	4	3	3	3	4	3	4	196	55	63	16	14	9	12	12	2
1	3	1	3	5	4	3	5	3	5	4	4	5	4	3	4	5	4	4	3	4	3	4	3	5	3	4	4	5	4	5	4	5	5	197	61	65	15	13	13	11	13	1
1	1	2	4	2	3	3	4	3	4	5	4	3	4	2	2	3	4	3	3	4	3	3	3	3	3	3	4	4	3	4	2	3	4	198	49	53	12	12	10	8	11	2
1	1	2	5	3	4	3	5	3	4	2	2	2	4	4	2	5	3	3	5	2	3	1	2	1	1	2	1	1	1	3	1	1	3	199	28	54	15	6	11	10	12	2
2	2	1	5	5	5	5	4	3	4	5	4	5	5	4	3	5	3	3	3	4	5	5	4	4	4	5	4	4	5	3	4	3	3	200	60	68	20	14	11	12	11	1
1	3	2	4	4	4	3	3	3	3	5	3	4	4	3	3	4	4	3	4	5	4	4	4	4	3	3	4	4	3	4	4	3	5	201	58	57	15	12	11	10	9	2
1	3	2	4	3	2	4	5	5	4	5	5	5	2	2	2	5	4	3	5	4	2	3	2	4	3	2	4	3	2	4	4	4	3	202	49	60	13	15	12	6	14	2
1	2	1	3	2	2	2	1	3	1	4	2	3	5	3	3	2	2	3	3	4	3	4	3	3	3	3	3	3	4	4	3	3	2	203	48	41	9	9	7	11	5	2
2	1	1	4	2	4	3	2	2	2	3	2	2	4	2	3	3	3	3	3	1	3	1	2	3	2	1	2	2	2	1	2	2	3	204	30	44	13	7	9	9	6	2
2	2	1	4	3	3	5	4	4	4	4	5	5	3	5	5	3	2	3	2	4	4	4	2	2	3	3	2	4	3	4	4	3	3	205	47	62	15	14	8	13	12	2
1	4	1	2	3	2	2	5	3	4	2	2	1	5	5	4	3	3	2	3	2	3	2	2	1	3	2	2	2	3	1	2	2	3	206	33	48	9	5	8	14	12	2
1	3	1	4	3	4	2	4	3	2	1	3	2	1	3	2	5	3	3	4	3	2	4	3	3	3	4	3	4	3	3	3	2	3	207	47	45	13	6	11	6	9	2
1	3	1	5	3	4	3	4	4	4	3	5	4	3	5	5	3	4	3	5	5	3	4	3	4	5	4	5	3	4	3	4	3	5	208	60	62	15	12	10	13	12	2
1	2	2	3	2	2	2	5	3	3	1	1	2	1	3	3	3	2	4	2	2	3	2	2	3	3	3	1	3	2	2	3	2	2	209	35	40	9	4	9	7	11	2
2	4	2	2	1	2	3	5	3	4	2	2	2	5	4	3	2	3	3	3	3	3	2	2	2	2	3	4	3	4	4	2	2	3	210	42	46	8	6	8	12	12	2
2	4	1	5	5	4	4	2	3	2	4	3	4	2	1	2	5	5	5	3	2	3	3	3	3	3	2	2	3	3	2	1	1	3	211	37	56	18	11	15	5	7	2
1	3	2	4	3	3	3	5	3	3	4	5	4	5	3	3	4	4	4	3	2	3	1	1	1	3	3	2	2	2	1	2	2	3	212	31	60	13	13	12	11	11	2
1	3	1	5	5	4	3	4	5	3	4	3	4	5	3	4	5	5	3	4	3	3	3	5	3	4	3	3	4	5	5	5	3	3	213	56	65	17	11	13	12	12	1
1	3	1	4	3	5	3	5	3	3	3	5	5	3	5	4	5	4	3	3	5	4	3	5	3	5	3	4	5	4	3	3	3	5	214	58	63	15	13	12	12	11	2
1	3	2	4	3	4	4	3	3	3	5	3	5	4	3	4	5	5	4	5	5	4	4	5	4	3	5	4	4	3	4	4	3	3	215	60	62	15	13	14	11	9	2
2	2	1	5	5	5	4	3	5	5	4	5	3	5	3	5	5	5	4	5	5	4	3	4	3	3	3	4	3	3	3	4	4	4	216	55	71	19	12	14	13	13	1
1	4	2	4	3	4	3	1	1	2	5	3	4	5	3	3	1	3	1	3	3	2	3	3	2	3	2	3	3	3	2	2	2	2	217	38	46	14	12	5	11	4	2
1	1	1	3	2	2	2	2	2	2	4	3	3	1	3	2	4	2	3	4	2	1	3	1	1	2	2	3	2	1	1	1	2	2	218	28	40	9	10	9	6	6	2
1	3	2	3	3	2	3	1	3	3	3	3	3	1	1	1	2	1	3	3	2	3	3	2	2	3	2	2	2	2	3	2	1	2	219	34	36	11	9	6	3	7	2
1	4	1	2	2	3	1	4	4	2	3	2	2	1	3	3	2	3	3	2	2	2	2	3	3	2	1	2	3	2	3	2	3	2	220	34	40	8	7	8	7	10	2
1	3	2	5	4	3	3	5	3	4	5	3	4	5	3	3	4	5	3	3	4	5	3	4	4	4	4	3	4	4	5	4	3	4	221	58	62	15	12	12	11	12	2
1	1	2	2	2	3	2	5	3	3	1	3	3	1	3	2	4	3	4	3	1	2	2	2	2	2	1	2	1	1	1	2	1	1	222	24	44	9	7	11	6	11	2
2	4	2	1	1	2	2	4	4	4	4	2	4	4	4	3	5	3	3	3	1	1	2	1	1	2	2	1	3	3	2	2	2	2	223	28	50	6	10	11	11	12	2
1	3	1	5	3	5	5	4	4	3	4	4	3	4	3	3	3	3	5	3	5	4	4	4	3	4	5	4	4	5	5	5	3	4	224	62	61	18	11	11	10	11	2
1	3	2	2	2	1	3	5	5	3	5	4	3	5	4	4	4	3	2	2	2	2	1	3	3	1	3	3	3	2	3	2	2	3	225	35	55	8	12	9	13	13	2
1	1	2	3	3	3	3	4	4	3	3	3	2	4	3	4	5	4	5	3	4	4	4	4	2	3	3	3	3	2	4	2	4	3	226	48	56	12	8	14	11	11	2
1	4	2	3	3	3	3	4	2	4	2	3	1	4	3	4	4	4	2	3	3	3	2	2	3	4	3	4	2	4	3	4	2	3	227	45	49	12	6	10	11	10	2
1	3	2	3	5	3	3	4	4	3	4	5	4	4	4	4	4	5	4	4	5	3	4	5	3	4	5	3	4	3	3	4	3	4	228	57	63	14	13	13	12	11	2
1	4	2	4	2	4	3	4	3	3	5	5	4	1	2	2	1	3	1	1	1	2	2	1	2	3	3	3	1	1	2	3	2	2	229	29	47	13	14	5	5	10	2
2	2	1	4	4	5	5	4	5	5	4	3	5	4	3	3	3	2	3	3	4	3	4	4	4	4	4	4	3	4	4	3	2	3	230	53	62	18	12	8	10	14	2
2	2	1	5	4	5	5	5	4	4	5	3	4	4	3	4	3	4	2	2	5	3	3	3	4	4	4	4	4	4	4	4	4	4	231	56	64	19	12	9	11	13	1
1	4	2	4	3	3	3	3	2	2	2	2	3	5	3	3	4	4	4	4	4	4	3	2	4	3	3	2	3	3	4	4	3	2	232	48	50	13	7	12	11	7	2
1	3	2	4	3	4	3	3	5	5	5	3	3	3	5	4	4	3	3	3	4	5	4	4	3	3	5	3	5	5	3	4	5	4	233	60	60	14	11	10	12	13	2
1	1	2	3	2	4	3	5	3	5	5	4	5	1	3	1	5	4	4	3	4	2	3	4	2	2	4	3	3	4	3	3	3	3	234	46	57	12	14	13	5	13	2
1	4	2	1	2	1	2	1	1	3	4	2	2	4	4	2	1	2	1	2	1	1	3	1	1	2	2	1	2	3	3	3	2	1	235	28	33	6	8	4	10	5	2
1	3	1	4	5	4	4	3	4	4	3	3	5	4	4	3	4	4	4	3	5	5	4	5	5	5	4	3	5	5	5	4	4	5	236	67	62	17	11	12	11	11	2
1	3	2	4	2	3	4	4	3	3	4	4	4	3	4	4	3	2	3	4	1	1	3	2	3	1	3	1	3	1	1	1	3	3	237	31	54	13	12	8	11	10	2
2	2	1	5	3	5	5	4	4	4	4	4	5	5	4	3	4	4	4	3	5	4	4	4	3	5	5	5	3	3	4	5	4	5	238	62	67	18	13	12	12	12	1
1	4	2	2	2	2	3	4	4	2	4	2	4	5	3	3	5	3	4	4	4	3	3	3	4	4	3	4	3	2	3	4	4	3	239	51	52	9	10	12	11	10	2
1	3	1	1	1	1	3	2	3	3	4	3	3	3	2	3	5	3	4	3	4	3	2	2	4	3	4	3	2	2	2	3	3	4	240	44	44	6	10	12	8	8	2
1	3	1	1	1	1	1	4	3	2	1	1	1	3	3	4	1	3	1	1	3	2	3	2	3	2	2	3	2	4	2	2	3	2	241	36	31	4	3	5	10	9	2
2	2	1	2	3	3	2	2	2	1	5	3	3	2	1	2	2	1	2	3	2	3	2	3	1	3	1	3	1	3	2	3	3	3	242	36	36	10	11	5	5	5	2
1	3	1	5	5	4	3	3	5	3	4	4	5	5	3	3	4	3	5	5	5	3	3	3	4	4	5	4	4	4	5	3	4	3	243	59	64	17	13	12	11	11	1
1	2	1	4	4	3	4	4	3	5	4	4	5	3	5	5	5	5	3	5	3	5	5	3	5	5	4	3	5	5	3	5	5	5	244	66	66	15	13	13	13	12	1
1	4	1	2	3	3	1	1	2	2	4	4	4	2	3	3	3	3	4	2	5	4	5	3	3	3	3	4	4	5	4	3	4	5	245	57	44	9	12	10	8	5	2
2	2	2	2	3	2	3	4	4	2	1	3	3	4	4	3	1	1	2	2	2	3	2	1	3	1	1	1	1	2	3	1	3	2	246	28	42	10	7	4	11	10	2
1	2	1	3	2	2	2	4	3	3	5	4	3	1	2	1	3	2	2	2	3	4	2	3	4	4	2	3	3	2	3	2	3	3	247	43	42	9	12	7	4	10	2
1	3	2	3	4	3	3	4	4	4	4	3	4	4	4	4	5	4	5	4	4	2	2	2	4	2	2	2	2	2	4	4	4	3	248	43	62	13	11	14	12	12	2
2	1	2	3	3	3	2	3	3	3	2	3	2	3	4	3	2	2	3	2	2	3	2	3	3	2	3	3	2	1	3	2	3	2	249	36	44	11	7	7	10	9	2
1	3	2	4	3	3	3	3	3	4	4	5	5	4	4	3	3	4	3	3	3	2	3	2	2	4	2	2	3	3	2	2	3	4	250	40	58	13	14	10	11	10	2
2	4	2	5	4	3	3	3	2	3	4	4	3	2	3	1	1	2	2	1	4	3	3	4	2	2	4	2	3	4	3	3	3	4	251	45	45	15	11	5	6	8	2
1	1	1	4	2	2	3	2	2	3	3	3	2	5	4	3	5	3	3	5	1	3	1	2	2	1	1	1	2	2	2	2	3	1	252	29	49	11	8	11	12	7	2
1	3	1	4	3	4	4	4	4	4	5	3	5	4	4	4	5	5	3	4	4	3	4	4	4	4	4	4	3	3	3	3	3	4	253	54	65	15	13	13	12	12	1
1	3	1	5	5	4	3	3	5	3	3	3	5	3	5	3	5	4	5	3	5	4	4	5	4	5	3	5	3	5	3	5	4	4	254	62	64	17	11	14	11	11	1
1	1	2	1	2	2	1	5	3	4	5	5	4	4	3	3	5	3	5	4	5	5	4	4	3	5	4	4	4	4	3	3	4	3	255	59	55	6	14	13	10	12	2
1	1	2	3	4	4	2	5	5	4	1	3	1	4	3	3	1	2	2	1	4	3	4	2	3	4	3	3	3	3	4	3	3	4	256	47	47	13	5	5	10	14	2
1	3	2	5	4	3	4	3	5	3	4	5	3	4	4	3	5	5	4	3	4	3	3	3	3	5	4	3	5	4	4	4	4	4	257	56	64	16	12	14	11	11	1
1	4	1	4	2	2	3	2	2	2	4	4	4	5	3	3	3	4	3	2	5	3	4	4	4	3	4	4	3	3	3	4	4	5	258	55	50	11	12	10	11	6	2
1	3	2	4	3	3	5	3	3	5	3	5	5	5	3	3	4	3	3	3	5	3	5	3	4	4	3	4	4	5	4	4	5	3	259	59	60	15	13	10	11	11	2
2	4	1	2	2	2	2	3	2	3	4	4	4	5	4	4	1	1	2	2	5	3	3	4	5	3	3	3	4	4	4	5	4	5	260	57	45	8	12	4	13	8	2
1	4	2	2	2	2	3	1	1	1	4	3	3	4	3	4	4	4	3	4	1	2	3	3	2	2	1	2	2	2	1	2	3	1	261	31	44	9	10	11	11	3	2
1	3	2	4	3	4	4	3	3	3	5	5	3	5	4	3	5	4	3	3	3	4	3	2	2	3	3	3	4	3	3	2	4	2	262	44	61	15	13	12	12	9	2
1	2	1	2	3	2	3	4	4	3	2	2	2	4	4	2	3	4	2	3	4	4	3	3	2	4	4	4	3	4	3	4	3	3	263	51	46	10	6	9	10	11	2
1	2	1	2	3	3	2	1	2	1	1	2	2	4	4	2	2	2	3	1	3	3	4	2	3	2	2	4	4	3	3	2	2	4	264	42	36	10	5	7	10	4	2
2	2	1	5	5	5	5	4	5	3	4	4	5	5	3	5	3	5	4	3	5	5	4	5	3	5	3	5	5	3	5	3	4	3	265	61	70	20	13	12	13	12	1
2	1	2	1	1	2	1	4	2	3	4	3	3	3	3	4	2	3	3	3	1	2	2	2	1	1	1	1	3	1	2	1	1	1	266	23	42	5	10	8	10	9	2
1	3	1	3	5	3	3	5	4	5	5	4	4	4	4	3	4	4	3	3	5	4	4	3	3	5	4	4	3	4	4	5	5	5	267	61	63	14	13	11	11	14	2
1	2	1	5	5	4	4	4	3	5	4	3	4	4	4	4	4	4	3	4	5	4	4	3	3	4	4	5	3	4	5	3	3	4	268	58	64	18	11	11	12	12	1
1	2	1	5	4	4	4	4	5	3	5	3	4	5	4	3	5	4	3	4	5	4	3	5	5	3	3	4	4	5	4	3	5	3	269	60	65	17	12	12	12	12	1
1	3	1	4	4	3	4	4	4	4	5	3	4	5	3	3	5	4	3	5	4	5	5	5	4	5	5	4	4	3	4	5	5	5	270	68	62	15	12	12	11	12	2
1	3	1	1	1	1	2	2	3	2	4	4	2	3	3	2	3	2	2	3	3	3	3	3	3	3	3	3	3	3	3	3	3	2	271	44	37	5	10	7	8	7	2
1	1	2	3	4	3	4	3	3	3	5	5	3	2	3	3	4	3	4	2	2	2	3	3	2	2	3	2	3	2	3	2	2	1	272	34	55	14	13	11	8	9	2
2	2	1	5	3	5	5	4	3	5	4	5	4	5	3	4	5	4	4	3	5	3	3	3	5	4	5	4	3	3	3	3	5	3	273	55	68	18	13	13	12	12	1
2	2	1	5	4	5	4	5	3	3	3	4	3	5	5	5	4	4	4	4	4	4	3	4	4	3	2	3	2	3	4	2	3	4	274	49	66	18	10	12	15	11	1
1	3	2	3	3	2	4	5	4	5	5	3	3	4	3	3	2	1	2	3	2	1	2	2	1	3	3	3	3	2	2	2	1	2	275	32	52	12	11	5	10	14	2
2	2	2	1	1	2	1	1	1	2	2	2	2	4	2	2	2	1	2	3	2	2	1	1	2	1	1	2	2	1	2	3	3	1	276	27	28	5	6	5	8	4	2
2	2	1	5	3	5	5	5	3	3	4	5	4	5	5	5	5	5	5	4	4	4	4	3	2	3	4	2	4	2	2	4	4	4	277	50	72	18	13	15	15	11	1
1	3	2	5	4	4	3	4	3	3	5	3	4	4	4	3	5	5	4	4	5	4	3	4	5	5	4	4	5	3	5	5	4	3	278	63	63	16	12	14	11	10	2
2	3	2	1	3	3	2	2	1	3	4	3	4	4	3	3	2	1	3	3	1	3	2	2	2	1	1	1	2	1	2	1	2	1	279	25	42	9	11	6	10	6	2
1	4	2	2	3	2	2	5	5	5	2	2	1	4	4	4	5	4	4	5	1	3	3	3	1	1	3	1	2	2	3	1	1	3	280	33	54	9	5	13	12	15	2
1	3	1	5	3	3	3	5	5	5	5	5	4	3	3	3	4	4	5	4	4	4	5	4	5	4	4	5	5	4	4	4	5	3	281	64	65	14	14	13	9	15	1
1	4	2	2	3	3	2	3	4	3	2	2	2	5	3	4	4	3	4	4	2	3	3	3	3	2	2	1	3	2	2	3	3	2	282	38	49	10	6	11	12	10	2
1	3	1	3	3	5	3	5	4	5	4	4	3	4	4	4	5	3	3	3	5	4	4	4	3	4	5	5	4	4	3	3	3	4	283	58	62	14	11	11	12	14	2
1	3	2	5	4	4	4	3	3	3	5	5	3	4	3	4	3	2	3	2	2	3	3	2	1	2	2	2	3	3	1	2	2	2	284	32	58	17	13	8	11	9	2
1	4	2	1	2	3	1	5	5	5	5	4	3	2	3	3	4	3	3	3	1	2	3	2	3	1	2	1	1	1	2	3	2	3	285	30	52	7	12	10	8	15	2
1	4	1	2	2	1	2	2	3	3	5	4	3	5	3	3	4	3	4	3	5	4	3	4	3	3	3	4	4	3	5	5	3	4	286	56	49	7	12	11	11	8	2
2	2	1	1	3	2	1	3	2	2	5	5	5	3	2	3	4	4	3	3	1	3	2	1	1	1	2	3	2	2	2	3	1	1	287	28	48	7	15	11	8	7	2
1	2	1	4	4	5	3	4	3	5	5	4	4	5	4	3	5	4	3	4	5	5	3	4	3	5	4	5	4	3	5	3	5	5	288	63	65	16	13	12	12	12	1
2	3	2	5	4	4	4	2	2	2	1	1	1	1	2	3	4	3	4	4	2	1	3	1	1	3	1	3	1	2	2	3	2	2	289	31	43	17	3	11	6	6	2
1	3	2	5	4	3	4	3	3	4	3	3	4	5	4	3	2	3	1	2	5	4	4	4	4	5	5	3	4	4	4	3	3	5	290	59	54	16	10	6	12	10	2
1	3	2	4	4	4	3	3	5	3	3	3	3	5	3	3	5	5	4	5	5	3	3	3	5	3	3	3	3	3	5	5	5	4	291	58	60	15	9	14	11	11	2
1	4	1	1	3	3	1	5	4	5	2	1	3	3	2	2	3	4	4	2	2	2	2	1	1	2	2	1	1	1	2	3	3	1	292	26	46	8	6	11	7	14	2
1	1	2	4	3	3	4	5	3	3	2	3	3	5	3	3	4	4	4	4	2	1	2	1	2	2	3	3	2	2	3	3	3	1	293	34	56	14	8	12	11	11	2
1	3	1	3	3	3	2	1	3	1	1	1	1	5	4	4	2	3	1	3	5	3	4	3	5	4	4	3	3	3	3	3	5	5	294	56	38	11	3	6	13	5	2
2	2	1	3	5	3	5	5	4	3	5	5	4	5	5	5	5	3	3	3	3	2	3	3	2	2	4	2	2	4	3	3	3	4	295	43	68	16	14	11	15	12	1
2	4	2	4	3	3	2	4	2	4	4	4	2	3	4	2	4	3	3	3	5	4	4	3	3	3	4	5	4	3	4	5	3	5	296	58	51	12	10	10	9	10	2
1	3	2	3	3	3	4	1	1	3	5	4	3	2	3	1	3	3	2	2	3	3	4	4	2	3	2	4	3	3	2	3	2	3	297	43	44	13	12	8	6	5	2
2	4	1	1	2	1	3	2	2	3	5	5	4	5	3	5	4	2	4	4	4	3	3	2	3	3	2	2	4	4	4	3	2	3	298	46	51	7	14	10	13	7	2
1	3	1	5	3	3	5	3	4	3	3	4	5	4	5	4	3	3	2	3	4	4	2	4	2	4	2	3	3	4	4	4	3	4	299	50	59	16	12	8	13	10	2
1	2	2	4	4	4	4	1	2	2	3	2	3	1	1	1	2	3	3	1	1	1	1	1	2	1	1	3	2	2	3	3	1	2	300	25	40	16	8	8	3	5	2
1	3	1	4	3	4	4	2	2	1	1	1	2	2	2	2	3	4	2	3	4	3	4	4	3	4	3	3	4	4	3	2	3	2	301	49	39	15	4	9	6	5	2
1	4	1	5	4	4	4	2	2	3	3	4	3	1	2	1	4	2	3	4	1	2	2	2	2	1	2	3	1	2	2	3	3	3	302	33	47	17	10	9	4	7	2
1	2	1	1	1	2	2	4	4	4	1	2	1	2	3	2	4	3	4	4	2	2	2	2	3	3	3	2	1	2	3	3	3	3	303	38	40	6	4	11	7	12	2
2	4	1	2	1	3	3	4	4	2	3	2	3	2	2	3	4	4	2	2	1	1	1	3	1	1	1	1	1	1	3	2	1	3	304	23	44	9	8	10	7	10	2
1	3	1	5	4	3	5	2	1	1	3	3	2	2	2	2	1	1	1	2	4	4	3	4	4	3	3	4	4	4	4	4	3	4	305	54	38	17	8	3	6	4	2
1	2	1	3	3	3	3	2	3	1	4	2	4	2	1	2	2	2	2	1	3	2	4	2	4	3	2	3	2	3	3	4	3	4	306	43	39	12	10	6	5	6	2
1	4	2	2	2	2	2	2	3	3	2	1	3	3	3	4	5	4	4	3	2	3	3	1	2	2	2	1	1	3	2	3	2	3	307	33	45	8	6	13	10	8	2
1	4	2	4	3	4	3	4	4	2	1	2	2	2	1	3	1	2	1	2	1	2	1	1	2	1	2	1	2	1	2	1	1	2	308	22	39	14	5	4	6	10	2
2	2	1	5	3	5	3	5	5	5	4	4	4	4	5	5	4	3	4	2	4	4	3	4	2	2	4	4	2	2	4	4	4	4	309	49	68	16	12	11	14	15	1
1	4	1	3	3	2	2	4	4	4	1	3	2	4	4	4	3	4	3	3	4	4	4	3	4	3	3	2	4	4	3	3	3	4	310	51	50	10	6	10	12	12	2
1	3	2	4	4	2	3	4	3	3	3	2	2	1	2	1	1	2	2	2	3	3	2	2	3	4	2	2	2	3	3	3	4	3	311	41	39	13	7	5	4	10	2
